# Supplementary material for: Disrupted Regional Homogeneity in Major Depressive Disorder With Gastrointestinal Symptoms at Rest
Source: Front Psychiatry. 2021 May 26;12:636820. doi: 10.3389/fpsyt.2021.636820 (PMC8187583; doi:10.3389/fpsyt.2021.636820)
Supplement: Supplementary file 1 [file Data_Sheet_1.zip]

Archive with 1 entries (1 files):
- Table 1.DOCX
